# Supplementary material for: Understanding the Burdens Associated with Huntington’s Disease in Manifest Patients and Care Partners–Comparing to Parkinson’s Disease and the General Population
Source: Brain Sci. 2022 Jan 26;12(2):161. doi: 10.3390/brainsci12020161 (PMC8869871; doi:10.3390/brainsci12020161)
Supplement: Supplementary file 1 [file brainsci-12-00161-s001.zip]

Archive with 1 entries (1 files):
- brainsci-1541272-supplementary.pdf
